# Supplementary material for: Ionotropic Gelation-Based Synthesis of Chitosan-Metal Hybrid Nanoparticles Showing Combined Antimicrobial and Tissue Regenerative Activities
Source: Polymers (Basel). 2021 Nov 12;13(22):3910. doi: 10.3390/polym13223910 (PMC8618652; doi:10.3390/polym13223910)
Supplement: Supplementary file 1 [file polymers-13-03910-s001.zip]

Archive with 1 entries (1 files):
- polymers-1433036-supplementary.pdf
